# Supplementary material for: 2-Meth­oxy­carbonyl-6-nitro­benzoic acid
Source: Acta Crystallogr Sect E Struct Rep Online. 2012 Jul 10;68(Pt 8):o2404. doi: 10.1107/S1600536812030462 (PMC3414327; doi:10.1107/S1600536812030462)
Supplement: Supplementary file 1 [file e-68-o2404-sup1.cif]

##############################################################################
#                                                                            #
# This CIF contains the data in a paper accepted for publication in          #
# Acta Crystallographica Section E. It conforms to the requirements of       #
# Notes for Authors for Acta Crystallographica Section E, and has been       #
# peer reviewed under the auspices of the IUCr Commission on Journals.       #
#                                                                            #
# Full details of the Crystallographic Information File format               #
# are given in the paper "The Crystallographic Information File (CIF):       #
# a New Standard Archive File for Crystallography" by S. R. Hall, F. H.      #
# Allen and I. D. Brown [Acta Cryst. (1991), A47, 655-685].                  #
#                                                                            #
# The current version of the core CIF dictionary is obtainable from          #
# ftp://ftp.iucr.org/pub/cif_core.dic.                                       #
#                                                                            #
# Software is freely available for graphical display of the structure(s)     #
# in this CIF. For information consult the CIF software page                 #
# http://www.iucr.org/resources/cif/software.                                #
#                                                                            #
# This file may be used for bona fide research purposes within the           #
# scientific community so long as proper attribution is given to the journal # 
# article from which it was obtained.                                        #
#                                                                            #
##############################################################################
data_global
_journal_date_recd_electronic     2012-06-20
_journal_date_accepted     2012-07-04
_journal_name_full     'Acta Crystallographica, Section E'
_journal_year     2012
_journal_volume     68
_journal_issue      8
_journal_page_first     o2404
_journal_page_last     o2404
_journal_paper_category     QO
_journal_paper_doi     10.1107/S1600536812030462
_journal_coeditor_code     SJ5245
_publ_contact_author_name     'Zai-Sheng Lu'
_publ_contact_author_address
;
School of Chemistry and Engineering
Jiangsu Key Laboratory of Green Synthetic Chemistry for Functional Materials
Xuzhou Normal University
Xuzhou
Jiangsu 221116
People's Republic of China
;
_publ_contact_author_email     lzs@jsnu.edu.cn
_publ_contact_author_fax     '+86-516-83403165'
_publ_contact_author_phone     '+86-516-83403165'
_publ_section_title
;
2-Methoxycarbonyl-6-nitrobenzoic acid
;
loop_
    _publ_author_name
    _publ_author_address
    'Zai-Sheng Lu'
;
School of Chemistry and Engineering
Jiangsu Key Laboratory of Green Synthetic Chemistry for Functional Materials
Xuzhou Normal University
Xuzhou
Jiangsu 221116
People's Republic of China
;
    'Guong-Zhou Zhu'
;
School of Chemistry and Engineering
Jiangsu Key Laboratory of Green Synthetic Chemistry for Functional Materials
Xuzhou Normal University
Xuzhou
Jiangsu 221116
People's Republic of China
;
    'Han Lu'
;
School of Chemistry and Engineering
Jiangsu Key Laboratory of Green Synthetic Chemistry for Functional Materials
Xuzhou Normal University
Xuzhou
Jiangsu 221116
People's Republic of China
;
    'Xiang-Shan Wang'
;
School of Chemistry and Engineering
Jiangsu Key Laboratory of Green Synthetic Chemistry for Functional Materials
Xuzhou Normal University
Xuzhou
Jiangsu 221116
People's Republic of China
;
data_I
_chemical_name_systematic
;
2-Methoxycarbonyl-6-nitrobenzoic acid
;
_chemical_name_common     ?
_chemical_formula_moiety     'C9 H7 N O6'
_chemical_formula_sum     'C9 H7 N O6'
_chemical_formula_iupac     'C9 H7 N O6'
_chemical_formula_weight     225.16
_chemical_melting_point_gt     429
_chemical_melting_point_lt     431
_symmetry_cell_setting     orthorhombic
_symmetry_space_group_name_H-M     'P 21 21 21'
_symmetry_space_group_name_Hall     'P 2ac 2ab'
loop_
    _symmetry_equiv_pos_as_xyz
    'x, y, z'
    '-x+1/2, -y, z+1/2'
    '-x, y+1/2, -z+1/2'
    'x+1/2, -y+1/2, -z'
_cell_length_a     7.647(3)
_cell_length_b     8.145(3)
_cell_length_c     15.583(6)
_cell_angle_alpha     90.00
_cell_angle_beta     90.00
_cell_angle_gamma     90.00
_cell_volume     970.6(7)
_cell_formula_units_Z     4
_cell_measurement_reflns_used     6294
_cell_measurement_theta_min     2.61
_cell_measurement_theta_max     27.09
_cell_measurement_temperature     296(2)
_exptl_crystal_description     block
_exptl_crystal_colour     colourless
_exptl_crystal_size_max     0.267
_exptl_crystal_size_mid     0.223
_exptl_crystal_size_min     0.156
_exptl_crystal_density_diffrn     1.541
_exptl_crystal_density_meas     ?
_exptl_crystal_density_method     'not measured'
_exptl_crystal_F_000     464
_exptl_absorpt_coefficient_mu     0.133
_exptl_absorpt_correction_type     none
_exptl_absorpt_process_details     ?
_exptl_absorpt_correction_T_min     ?
_exptl_absorpt_correction_T_max     ?
_exptl_special_details     ?
_diffrn_ambient_temperature     296(2)
_diffrn_radiation_type     MoK\a
_diffrn_radiation_wavelength     0.71073
_diffrn_radiation_source     'fine-focus sealed tube'
_diffrn_radiation_monochromator     graphite
_diffrn_measurement_device_type     'Bruker SMART CCD area-detector'
_diffrn_measurement_method     '\f and \w'
_diffrn_detector_area_resol_mean     ?
_diffrn_reflns_number     6820
_diffrn_reflns_av_R_equivalents     0.0210
_diffrn_reflns_av_sigmaI/netI     0.0140
_diffrn_reflns_theta_min     2.97
_diffrn_reflns_theta_max     25.00
_diffrn_reflns_theta_full     25.00
_diffrn_measured_fraction_theta_max     0.994
_diffrn_measured_fraction_theta_full     0.994
_diffrn_reflns_limit_h_min     -9
_diffrn_reflns_limit_h_max     9
_diffrn_reflns_limit_k_min     -8
_diffrn_reflns_limit_k_max     9
_diffrn_reflns_limit_l_min     -18
_diffrn_reflns_limit_l_max     18
_diffrn_standards_number     0
_diffrn_standards_interval_count     ?
_diffrn_standards_interval_time     ?
_diffrn_standards_decay_%     ?
_refine_special_details
;
Refinement of <i>F</i>^2^ against ALL reflections. The weighted <i>R</i>-factor
<i>wR</i> and goodness of fit <i>S</i> are based on <i>F</i>^2^, conventional
<i>R</i>-factors <i>R</i> are based on <i>F</i>, with <i>F</i> set to zero for
negative <i>F</i>^2^. The threshold expression of <i>F</i>^2^ >
\s(<i>F</i>^2^) is used only for calculating <i>R</i>-factors(gt) <i>etc</i>.
and is not relevant to the choice of reflections for refinement.
<i>R</i>-factors based on <i>F</i>^2^ are statistically about twice as large
as those based on <i>F</i>, and <i>R</i>-factors based on ALL data will be
even larger.
;
_reflns_number_total     1010
_reflns_number_gt     982
_reflns_threshold_expression     I>2\s(I)
_refine_ls_structure_factor_coef     Fsqd
_refine_ls_matrix_type     full
_refine_ls_R_factor_all     0.0277
_refine_ls_R_factor_gt     0.0268
_refine_ls_wR_factor_gt     0.0759
_refine_ls_wR_factor_ref     0.0773
_refine_ls_goodness_of_fit_ref     1.047
_refine_ls_restrained_S_all     1.046
_refine_ls_number_reflns     1010
_refine_ls_number_parameters     151
_refine_ls_number_restraints     1
_refine_ls_hydrogen_treatment     mixed
_refine_ls_weighting_scheme     calc
_refine_ls_weighting_details
       'calc w = 1/[\s^2^(Fo^2^)+(0.0524P)^2^+0.1444P] where P=(Fo^2^+2Fc^2^)/3'
_atom_sites_solution_hydrogens     geom
_atom_sites_solution_primary     direct
_atom_sites_solution_secondary     difmap
_refine_ls_shift/su_max     0.001
_refine_ls_shift/su_mean     0.000
_refine_diff_density_max     0.128
_refine_diff_density_min     -0.129
_refine_ls_extinction_method     'SHELXL97 (Sheldrick, 2008)'
_refine_ls_extinction_coef     0.058(7)
_refine_ls_extinction_expression
                                  'Fc^*^=kFc[1+0.001xFc^2^\l^3^/sin(2\q)]^-1/4^'
loop_
    _atom_type_symbol
    _atom_type_description
    _atom_type_scat_dispersion_real
    _atom_type_scat_dispersion_imag
    _atom_type_scat_source
    'C' 'C' 0.0033 0.0016
                         'International Tables Vol C Tables 4.2.6.8 and 6.1.1.4'
    'H' 'H' 0.0000 0.0000
                         'International Tables Vol C Tables 4.2.6.8 and 6.1.1.4'
    'N' 'N' 0.0061 0.0033
                         'International Tables Vol C Tables 4.2.6.8 and 6.1.1.4'
    'O' 'O' 0.0106 0.0060
                         'International Tables Vol C Tables 4.2.6.8 and 6.1.1.4'
_computing_data_collection     'SMART (Bruker, 2001)'
_computing_cell_refinement     'SAINT (Bruker, 2001)'
_computing_data_reduction     'SAINT (Bruker, 2001)'
_computing_structure_solution     'SHELXS97 (Sheldrick, 2008)'
_computing_structure_refinement     'SHELXL97 (Sheldrick, 2008)'
_computing_molecular_graphics     'SHELXTL (Sheldrick, 2008)'
_computing_publication_material     'SHELXTL (Sheldrick, 2008)'
loop_
    _atom_site_type_symbol
    _atom_site_label
    _atom_site_fract_x
    _atom_site_fract_y
    _atom_site_fract_z
    _atom_site_U_iso_or_equiv
    _atom_site_adp_type
    _atom_site_calc_flag
    _atom_site_refinement_flags
    _atom_site_occupancy
    _atom_site_symmetry_multiplicity
    _atom_site_disorder_assembly
    _atom_site_disorder_group
    O O6 1.15166(19) 0.64183(18) 0.90968(8) 0.0467(4) Uani d . 1 1 . .
    O O5 1.0302(2) 0.41107(19) 0.95864(9) 0.0504(4) Uani d . 1 1 . .
    O O4 0.6725(2) 0.22147(17) 0.89827(8) 0.0481(4) Uani d D 1 1 . .
    O O3 0.6525(2) 0.4616(2) 0.96756(9) 0.0503(4) Uani d . 1 1 . .
    C C5 0.7676(2) 0.4546(2) 0.82508(10) 0.0319(4) Uani d . 1 1 . .
    O O2 0.4446(3) 0.3360(3) 0.67750(11) 0.0790(6) Uani d . 1 1 . .
    C C2 0.9167(3) 0.5774(3) 0.67363(12) 0.0481(5) Uani d . 1 1 . .
    H H2A 0.9677 0.6167 0.6235 0.058 Uiso calc R 1 1 . .
    O O1 0.4073(2) 0.4102(3) 0.80807(11) 0.0694(5) Uani d . 1 1 . .
    C C6 0.6778(2) 0.4551(2) 0.74720(11) 0.0359(4) Uani d . 1 1 . .
    N N1 0.4967(3) 0.3961(2) 0.74398(12) 0.0466(4) Uani d . 1 1 . .
    C C8 1.0429(2) 0.5175(2) 0.90536(11) 0.0343(4) Uani d . 1 1 . .
    C C7 0.6900(2) 0.3825(2) 0.90552(11) 0.0353(4) Uani d . 1 1 . .
    C C4 0.9356(2) 0.5210(2) 0.82510(10) 0.0342(4) Uani d . 1 1 . .
    C C9 1.2706(3) 0.6459(3) 0.98203(13) 0.0532(6) Uani d . 1 1 . .
    H H9A 1.3540 0.7327 0.9741 0.064 Uiso calc R 1 1 . .
    H H9B 1.3310 0.5429 0.9861 0.064 Uiso calc R 1 1 . .
    H H9C 1.2057 0.6649 1.0338 0.064 Uiso calc R 1 1 . .
    C C3 1.0080(3) 0.5825(3) 0.74992(13) 0.0430(5) Uani d . 1 1 . .
    H H3A 1.1197 0.6277 0.7510 0.052 Uiso calc R 1 1 . .
    C C1 0.7503(3) 0.5143(2) 0.67198(11) 0.0436(5) Uani d . 1 1 . .
    H H1A 0.6872 0.5112 0.6210 0.052 Uiso calc R 1 1 . .
    H H1 0.630(4) 0.178(3) 0.9437(12) 0.078(9) Uiso d D 1 1 . .
loop_
    _atom_site_aniso_label
    _atom_site_aniso_U_11
    _atom_site_aniso_U_22
    _atom_site_aniso_U_33
    _atom_site_aniso_U_12
    _atom_site_aniso_U_13
    _atom_site_aniso_U_23
    O6 0.0477(8) 0.0497(8) 0.0428(7) -0.0100(7) -0.0081(6) 0.0050(6)
    O5 0.0555(8) 0.0542(8) 0.0414(7) -0.0066(7) -0.0148(7) 0.0176(7)
    O4 0.0640(9) 0.0431(7) 0.0372(7) -0.0043(7) 0.0154(7) 0.0068(6)
    O3 0.0594(9) 0.0603(9) 0.0311(7) 0.0006(8) 0.0088(6) -0.0060(6)
    C5 0.0369(8) 0.0321(8) 0.0267(8) 0.0043(7) 0.0019(7) 0.0008(7)
    O2 0.0743(11) 0.1103(15) 0.0524(9) -0.0313(12) -0.0165(9) -0.0122(10)
    C2 0.0598(12) 0.0531(12) 0.0314(9) -0.0055(10) 0.0045(9) 0.0121(8)
    O1 0.0423(8) 0.1073(15) 0.0587(9) -0.0063(10) 0.0043(8) -0.0097(10)
    C6 0.0399(9) 0.0363(9) 0.0315(8) 0.0017(8) -0.0011(8) 0.0015(7)
    N1 0.0461(8) 0.0542(10) 0.0396(8) -0.0007(8) -0.0091(7) 0.0012(8)
    C8 0.0350(8) 0.0374(9) 0.0304(8) 0.0036(8) 0.0021(7) 0.0026(8)
    C7 0.0341(8) 0.0443(10) 0.0275(8) 0.0014(8) 0.0016(8) 0.0021(8)
    C4 0.0397(9) 0.0339(8) 0.0290(8) 0.0022(8) -0.0002(7) 0.0042(7)
    C9 0.0470(11) 0.0652(13) 0.0473(10) -0.0074(11) -0.0104(9) -0.0036(10)
    C3 0.0447(9) 0.0479(11) 0.0364(8) -0.0054(9) 0.0029(7) 0.0111(8)
    C1 0.0568(11) 0.0468(10) 0.0271(8) 0.0025(9) -0.0064(8) 0.0055(8)
_geom_special_details
;
All e.s.d.'s (except the e.s.d. in the dihedral angle between two l.s. planes)
are estimated using the full covariance matrix. The cell e.s.d.'s are taken
into account individually in the estimation of e.s.d.'s in distances, angles
and torsion angles; correlations between e.s.d.'s in cell parameters are only
used when they are defined by crystal symmetry. An approximate (isotropic)
treatment of cell e.s.d.'s is used for estimating e.s.d.'s involving l.s.
planes.
;
loop_
    _geom_bond_atom_site_label_1
    _geom_bond_atom_site_label_2
    _geom_bond_site_symmetry_2
    _geom_bond_distance
    _geom_bond_publ_flag
    O6 C8 . 1.312(2) ?
    O6 C9 . 1.449(2) ?
    O5 C8 . 1.204(2) ?
    O4 C7 . 1.323(3) ?
    O4 H1 . 0.856(10) ?
    O3 C7 . 1.197(2) ?
    C5 C4 . 1.394(3) ?
    C5 C6 . 1.394(2) ?
    C5 C7 . 1.506(2) ?
    O2 N1 . 1.213(2) ?
    C2 C1 . 1.373(3) ?
    C2 C3 . 1.380(3) ?
    C2 H2A . 0.9300 ?
    O1 N1 . 1.216(3) ?
    C6 C1 . 1.383(3) ?
    C6 N1 . 1.467(3) ?
    C8 C4 . 1.496(2) ?
    C4 C3 . 1.389(3) ?
    C9 H9A . 0.9600 ?
    C9 H9B . 0.9600 ?
    C9 H9C . 0.9600 ?
    C3 H3A . 0.9300 ?
    C1 H1A . 0.9300 ?
loop_
    _geom_angle_atom_site_label_1
    _geom_angle_atom_site_label_2
    _geom_angle_atom_site_label_3
    _geom_angle_site_symmetry_1
    _geom_angle_site_symmetry_3
    _geom_angle
    _geom_angle_publ_flag
    C8 O6 C9 . . 117.11(15) ?
    C7 O4 H1 . . 112(2) ?
    C4 C5 C6 . . 116.91(16) ?
    C4 C5 C7 . . 120.96(15) ?
    C6 C5 C7 . . 122.11(16) ?
    C1 C2 C3 . . 119.78(18) ?
    C1 C2 H2A . . 120.1 ?
    C3 C2 H2A . . 120.1 ?
    C1 C6 C5 . . 122.78(18) ?
    C1 C6 N1 . . 117.60(17) ?
    C5 C6 N1 . . 119.58(16) ?
    O2 N1 O1 . . 123.7(2) ?
    O2 N1 C6 . . 118.15(19) ?
    O1 N1 C6 . . 118.16(17) ?
    O5 C8 O6 . . 124.84(17) ?
    O5 C8 C4 . . 123.11(17) ?
    O6 C8 C4 . . 112.05(14) ?
    O3 C7 O4 . . 125.37(18) ?
    O3 C7 C5 . . 123.81(18) ?
    O4 C7 C5 . . 110.80(15) ?
    C3 C4 C5 . . 120.48(17) ?
    C3 C4 C8 . . 119.57(17) ?
    C5 C4 C8 . . 119.86(15) ?
    O6 C9 H9A . . 109.5 ?
    O6 C9 H9B . . 109.5 ?
    H9A C9 H9B . . 109.5 ?
    O6 C9 H9C . . 109.5 ?
    H9A C9 H9C . . 109.5 ?
    H9B C9 H9C . . 109.5 ?
    C2 C3 C4 . . 120.93(19) ?
    C2 C3 H3A . . 119.5 ?
    C4 C3 H3A . . 119.5 ?
    C2 C1 C6 . . 119.08(18) ?
    C2 C1 H1A . . 120.5 ?
    C6 C1 H1A . . 120.5 ?
loop_
    _geom_torsion_atom_site_label_1
    _geom_torsion_atom_site_label_2
    _geom_torsion_atom_site_label_3
    _geom_torsion_atom_site_label_4
    _geom_torsion_site_symmetry_1
    _geom_torsion_site_symmetry_2
    _geom_torsion_site_symmetry_3
    _geom_torsion_site_symmetry_4
    _geom_torsion
    _geom_torsion_publ_flag
    C4 C5 C6 C1 . . . . 1.6(3) ?
    C7 C5 C6 C1 . . . . -177.04(16) ?
    C4 C5 C6 N1 . . . . -176.33(16) ?
    C7 C5 C6 N1 . . . . 5.0(3) ?
    C1 C6 N1 O2 . . . . 30.9(3) ?
    C5 C6 N1 O2 . . . . -151.0(2) ?
    C1 C6 N1 O1 . . . . -149.0(2) ?
    C5 C6 N1 O1 . . . . 29.0(3) ?
    C9 O6 C8 O5 . . . . 3.2(3) ?
    C9 O6 C8 C4 . . . . -176.16(16) ?
    C4 C5 C7 O3 . . . . 67.3(2) ?
    C6 C5 C7 O3 . . . . -114.1(2) ?
    C4 C5 C7 O4 . . . . -111.59(18) ?
    C6 C5 C7 O4 . . . . 67.0(2) ?
    C6 C5 C4 C3 . . . . -0.7(3) ?
    C7 C5 C4 C3 . . . . 177.95(18) ?
    C6 C5 C4 C8 . . . . -177.14(16) ?
    C7 C5 C4 C8 . . . . 1.5(2) ?
    O5 C8 C4 C3 . . . . -145.9(2) ?
    O6 C8 C4 C3 . . . . 33.4(2) ?
    O5 C8 C4 C5 . . . . 30.5(3) ?
    O6 C8 C4 C5 . . . . -150.10(16) ?
    C1 C2 C3 C4 . . . . 1.5(3) ?
    C5 C4 C3 C2 . . . . -0.8(3) ?
    C8 C4 C3 C2 . . . . 175.65(18) ?
    C3 C2 C1 C6 . . . . -0.6(3) ?
    C5 C6 C1 C2 . . . . -0.9(3) ?
    N1 C6 C1 C2 . . . . 177.02(18) ?
loop_
    _geom_hbond_atom_site_label_D
    _geom_hbond_atom_site_label_H
    _geom_hbond_atom_site_label_A
    _geom_hbond_site_symmetry_A
    _geom_hbond_distance_DH
    _geom_hbond_distance_HA
    _geom_hbond_distance_DA
    _geom_hbond_angle_DHA
    O4 H1 O5 4_457 0.856(10) 1.851(11) 2.706(2) 178(3)
    C9 H9C O2 2_665 0.96 2.52 3.465(3) 169.6
    C9 H9B O3 1_655 0.96 2.56 3.291(3) 132.8
_iucr_refine_instructions_details
;
TITL A in P2(1)2(1)2(1)
CELL 0.71073   7.6471   8.1451  15.5826  90.000  90.000  90.000
ZERR   4.00   0.0031   0.0033   0.0063   0.000   0.000   0.000
LATT -1
SYMM 0.5-X, -Y, 0.5+Z
SYMM -X, 0.5+Y, 0.5-Z
SYMM 0.5+X, 0.5-Y, -Z
SFAC C  H  N  O
UNIT 36 28 4 24
MERG 3
OMIT 0 0 2
OMIT 1 0 8
OMIT 0 0 6
OMIT  -2.00  50.04
L.S. 8
EXTI  0.05828
ACTA
BOND $H
HTAB
EQIV $1 x-0.5, 0.5-y, 2-z
EQIV $2 1.5-x, 1-y, 0.5+z
EQIV $3 1+x, y, z
HTAB O4 O5_$1
HTAB C9 O2_$2
HTAB C9 O3_$3
FMAP 2
PLAN 20
MPLA 6 C1 C2 C3 C4 C5 C6
MPLA 4 C6 N1 O1 O2
MPLA 6 C1 C2 C3 C4 C5 C6
MPLA 4 C5 c7 O3 O4
MPLA 6 C1 C2 C3 C4 C5 C6
MPLA 4 C4 C8 O5 O6
CONF
DFIX  0.86 0.01 O4 H1
WGHT  0.052400  0.144400
FVAR  0.377050
TEMP 23.000
O6     4   1.151656  0.641831  0.909686 11.000000  0.047710  0.049710 =
           0.042790  0.004980 -0.008080 -0.010030
O5     4   1.030186  0.411073  0.958638 11.000000  0.055520  0.054210 =
           0.041390  0.017640 -0.014800 -0.006630
O4     4   0.672542  0.221473  0.898264 11.000000  0.063990  0.043110 =
           0.037170  0.006800  0.015410 -0.004250
O3     4   0.652449  0.461639  0.967564 11.000000  0.059360  0.060330 =
           0.031130 -0.005970  0.008780  0.000560
C5     1   0.767592  0.454580  0.825085 11.000000  0.036870  0.032130 =
           0.026720  0.000810  0.001870  0.004300
O2     4   0.444569  0.336045  0.677504 11.000000  0.074250  0.110320 =
           0.052370 -0.012220 -0.016490 -0.031330
C2     1   0.916686  0.577434  0.673624 11.000000  0.059840  0.053040 =
           0.031360  0.012130  0.004510 -0.005470
AFIX 43
H2A    2   0.967654  0.616686  0.623471 11.000000 -1.200000
AFIX 0
O1     4   0.407279  0.410247  0.808067 11.000000  0.042340  0.107280 =
           0.058640 -0.009760  0.004340 -0.006280
C6     1   0.677811  0.455142  0.747203 11.000000  0.039950  0.036290 =
           0.031470  0.001510 -0.001080  0.001660
N1     3   0.496695  0.396130  0.743974 11.000000  0.046130  0.054210 =
           0.039570  0.001160 -0.009130 -0.000700
C8     1   1.042883  0.517459  0.905365 11.000000  0.035020  0.037400 =
           0.030420  0.002570  0.002070  0.003590
C7     1   0.689967  0.382456  0.905518 11.000000  0.034120  0.044350 =
           0.027500  0.002120  0.001610  0.001340
C4     1   0.935616  0.521047  0.825101 11.000000  0.039710  0.033930 =
           0.028960  0.004250 -0.000190  0.002200
C9     1   1.270611  0.645950  0.982028 11.000000  0.047020  0.065150 =
           0.047260 -0.003660 -0.010370 -0.007400
AFIX 137
H9A    2   1.353908  0.732811  0.974086 11.000000 -1.200000
H9B    2   1.331030  0.542930  0.986099 11.000000 -1.200000
H9C    2   1.205708  0.664838  1.033831 11.000000 -1.200000
AFIX 0
C3     1   1.008044  0.582504  0.749918 11.000000  0.044660  0.047890 =
           0.036370  0.011100  0.002920 -0.005430
AFIX 43
H3A    2   1.119699  0.627706  0.751035 11.000000 -1.200000
AFIX 0
C1     1   0.750292  0.514256  0.671981 11.000000  0.056790  0.046800 =
           0.027140  0.005530 -0.006430  0.002520
AFIX 43
H1A    2   0.687174  0.511244  0.620990 11.000000 -1.200000
AFIX 0
H1     2   0.629791  0.177957  0.943612 11.000000  0.077710
HKLF 4
END
;
