# Supplementary material for: 2-Meth­oxy­carbonyl-6-nitro­benzoic acid
Source: Acta Crystallogr Sect E Struct Rep Online. 2012 Jul 10;68(Pt 8):o2404. doi: 10.1107/S1600536812030462 (PMC3414327; doi:10.1107/S1600536812030462)
Supplement: Supplementary file 2 [file e-68-o2404-Isup2.hkl]

# 
# h,k,l, Fc-squared, Fo-squared, sigma(Fo-squared) and status flag 
# 
data_I
_shelx_title ' A in P2(1)2(1)2(1)' 
_shelx_refln_list_code          4 
_shelx_F_calc_maximum       94.73 
_exptl_crystal_F_000       464.00 
_reflns_d_resolution_high  0.8408 
 
loop_ 
 _symmetry_equiv_pos_as_xyz 
 'x, y, z' 
 '-x+1/2, -y, z+1/2' 
 '-x, y+1/2, -z+1/2' 
 'x+1/2, -y+1/2, -z' 
 
_cell_length_a     7.6471 
_cell_length_b     8.1451 
_cell_length_c    15.5826 
_cell_angle_alpha  90.000 
_cell_angle_beta   90.000 
_cell_angle_gamma  90.000 
 
_shelx_F_squared_multiplier     1.000 
 
loop_ 
 _refln_index_h 
 _refln_index_k 
 _refln_index_l 
 _refln_F_squared_calc 
 _refln_F_squared_meas 
 _refln_F_squared_sigma 
 _refln_observed_status 
   2   0   0      300.69      284.81      3.80 o 
   4   0   0      251.50      305.75      4.11 o 
   6   0   0       92.58       90.04      1.69 o 
   8   0   0        9.54        8.37      0.70 o 
   1   1   0     2133.62     2064.86     35.95 o 
   2   1   0       99.87       88.47      1.06 o 
   3   1   0     1852.09     1899.69     19.70 o 
   4   1   0      660.84      624.86      6.40 o 
   5   1   0       95.58       87.75      0.99 o 
   6   1   0       51.17       53.93      0.77 o 
   7   1   0       16.20       17.63      0.39 o 
   8   1   0        0.00        0.25      0.19 o 
   9   1   0       22.28       20.46      0.67 o 
   1   2   0     8973.46     9227.20    393.31 o 
   2   2   0      244.27      227.08      2.37 o 
   3   2   0      108.44      111.50      1.21 o 
   4   2   0      235.13      253.83      2.68 o 
   5   2   0       10.56        6.72      0.19 o 
   6   2   0       39.91       36.56      0.52 o 
   7   2   0       22.51       19.70      0.36 o 
   8   2   0        0.12        0.21      0.17 o 
   1   3   0     6659.94     6874.08    110.80 o 
   2   3   0        0.56        1.06      0.10 o 
   3   3   0        0.05        0.51      0.20 o 
   4   3   0        0.70        1.90      0.23 o 
   5   3   0        1.29        0.55      0.11 o 
   6   3   0       48.26       48.13      0.63 o 
   7   3   0        4.97        4.13      0.43 o 
   8   3   0        5.21        5.10      0.67 o 
   0   4   0      305.01      284.27      3.82 o 
   1   4   0      805.77      813.24      8.45 o 
   2   4   0      471.10      463.32      4.81 o 
   3   4   0      232.55      238.28      2.52 o 
   4   4   0        4.91        2.46      0.15 o 
   5   4   0        1.59        2.44      0.36 o 
   6   4   0       23.76       21.99      0.45 o 
   7   4   0        0.39        0.01      0.17 o 
   8   4   0        7.66        7.87      0.37 o 
   1   5   0       20.00       22.93      0.34 o 
   2   5   0      865.82      857.37      8.87 o 
   3   5   0        9.84       10.21      0.27 o 
   4   5   0       11.98        9.56      0.27 o 
   5   5   0       37.45       32.49      0.55 o 
   6   5   0       25.01       22.12      0.54 o 
   7   5   0       16.90       17.19      0.50 o 
   0   6   0       35.39       41.92      1.34 o 
   1   6   0        0.45        2.42      0.42 o 
   2   6   0      171.02      151.82      1.89 o 
   3   6   0       48.94       50.09      0.75 o 
   4   6   0        3.26        2.93      0.19 o 
   5   6   0       25.62       29.59      0.91 o 
   6   6   0       43.54       39.04      0.80 o 
   7   6   0        3.46        3.06      0.28 o 
   1   7   0        2.40        2.54      0.28 o 
   2   7   0        3.24        2.69      0.21 o 
   3   7   0        1.60        1.23      0.19 o 
   4   7   0        2.73        2.98      0.32 o 
   5   7   0        0.57        0.13      0.18 o 
   6   7   0       22.08       22.33      0.59 o 
   0   8   0       15.88       14.15      0.49 o 
   1   8   0       58.22       54.56      1.13 o 
   2   8   0        1.82        0.85      0.19 o 
   3   8   0       38.58       39.01      0.87 o 
   4   8   0        0.03        0.04      0.18 o 
   5   8   0        0.99        0.38      0.29 o 
   1   9   0       15.04       12.88      0.44 o 
   2   9   0        0.02        0.04      0.19 o 
   3   9   0        0.03        0.03      0.24 o 
   1   0   1      124.15       95.78      3.38 o 
   2   0   1     5898.59     6110.61     87.02 o 
   3   0   1      751.79      809.80      7.77 o 
   4   0   1       77.88       81.25      0.83 o 
   5   0   1       29.47       34.53      0.42 o 
   6   0   1       26.56       24.59      0.44 o 
   7   0   1        2.41        1.64      0.17 o 
   8   0   1      207.49      222.88      3.19 o 
   9   0   1        0.23       -0.02      0.46 o 
   1   1   1     1399.93     1149.56     60.39 o 
   2   1   1      188.65      197.78      1.46 o 
   3   1   1     2156.51     2244.03     15.30 o 
   4   1   1      993.82     1109.29      7.49 o 
   5   1   1      388.52      394.22      2.78 o 
   6   1   1       26.40       27.13      0.29 o 
   7   1   1       22.19       19.71      0.31 o 
   8   1   1      133.07      125.84      1.72 o 
   9   1   1        8.60        9.30      0.31 o 
   0   2   1     1064.29     1025.67     17.29 o 
   1   2   1     4021.38     3903.16     68.16 o 
   2   2   1       87.04       75.15      0.61 o 
   3   2   1      553.14      578.32      4.01 o 
   4   2   1      125.44      126.60      1.04 o 
   5   2   1       62.28       59.84      0.52 o 
   6   2   1        7.70        8.01      0.19 o 
   7   2   1       35.76       30.31      0.35 o 
   8   2   1       16.80       16.57      0.40 o 
   0   3   1      715.18      677.91      6.43 o 
   1   3   1      118.95      110.32      1.44 o 
   2   3   1      261.96      253.67      1.72 o 
   3   3   1     1161.18     1230.98     10.00 o 
   4   3   1       35.24       36.55      0.50 o 
   5   3   1       50.04       54.48      0.48 o 
   6   3   1       14.39       16.05      0.25 o 
   7   3   1      124.84      121.02      1.19 o 
   8   3   1       11.35       11.49      0.31 o 
   0   4   1      182.23      186.10      1.78 o 
   1   4   1      319.86      338.98      2.37 o 
   2   4   1      638.34      686.98      4.84 o 
   3   4   1      324.04      359.44      2.81 o 
   4   4   1       38.70       36.48      0.37 o 
   5   4   1       60.48       58.36      0.60 o 
   6   4   1       26.89       25.23      0.36 o 
   7   4   1       53.67       46.92      0.62 o 
   8   4   1        1.52        2.48      0.21 o 
   0   5   1     1183.10     1204.36     11.73 o 
   1   5   1       73.43       83.81      0.68 o 
   2   5   1      167.79      160.93      1.23 o 
   3   5   1       82.66       83.62      0.78 o 
   4   5   1       44.18       45.05      0.48 o 
   5   5   1        1.88        2.23      0.12 o 
   6   5   1       22.57       22.39      0.35 o 
   7   5   1       35.99       36.25      0.54 o 
   0   6   1       31.12       31.24      0.50 o 
   1   6   1       35.97       39.60      0.42 o 
   2   6   1      138.46      141.88      1.25 o 
   3   6   1       37.49       36.60      0.61 o 
   4   6   1        6.15        6.53      0.20 o 
   5   6   1       21.22       20.89      0.34 o 
   6   6   1       12.69       12.35      0.30 o 
   7   6   1        5.02        5.76      0.25 o 
   0   7   1       40.71       42.99      0.87 o 
   1   7   1       18.40       19.63      0.33 o 
   2   7   1       92.73       90.90      1.01 o 
   3   7   1        1.40        1.25      0.22 o 
   4   7   1       12.33       13.41      0.37 o 
   5   7   1       32.98       33.47      0.46 o 
   6   7   1        1.16        0.75      0.15 o 
   0   8   1        0.21       -0.13      0.13 o 
   1   8   1      111.11      111.86      1.22 o 
   2   8   1       35.84       34.70      0.50 o 
   3   8   1        3.88        3.39      0.23 o 
   4   8   1        7.82        7.25      0.29 o 
   5   8   1        2.76        2.37      0.25 o 
   0   9   1       35.16       35.08      0.90 o 
   1   9   1       21.13       20.48      0.38 o 
   2   9   1       25.74       23.80      0.46 o 
   3   9   1        0.27        0.21      0.17 o 
   1   0   2       81.75       68.68      5.03 o 
   2   0   2     2638.97     2514.92     33.95 o 
   3   0   2      467.47      484.40      6.62 o 
   4   0   2      236.02      235.57      2.26 o 
   5   0   2       53.71       50.44      0.57 o 
   6   0   2      119.20      116.11      1.72 o 
   7   0   2       33.30       33.73      0.56 o 
   8   0   2        2.92        1.63      0.36 o 
   9   0   2       18.49       15.06      0.49 o 
   0   1   2     4393.50     4402.55    113.02 o 
   1   1   2     1293.34     1146.36     34.73 o 
   2   1   2      755.62      737.46      5.68 o 
   3   1   2     2481.38     2515.44     17.24 o 
   4   1   2       62.08       52.30      0.40 o 
   5   1   2      299.96      319.37      2.27 o 
   6   1   2       73.53       74.19      0.63 o 
   7   1   2       26.27       26.56      0.38 o 
   8   1   2       16.11       14.75      0.37 o 
   0   2   2     1679.05     1545.16     56.80 o 
   1   2   2     6227.21     6333.02     86.36 o 
   2   2   2      612.75      603.71      4.25 o 
   3   2   2     1458.95     1457.56     11.04 o 
   4   2   2       75.78       85.49      0.65 o 
   5   2   2       91.11       90.49      0.73 o 
   6   2   2      131.53      135.10      1.13 o 
   7   2   2       23.63       21.00      0.28 o 
   8   2   2        1.67        1.20      0.14 o 
   0   3   2      328.57      317.51      3.00 o 
   1   3   2        6.16        7.31      0.17 o 
   2   3   2      885.00      887.58      6.12 o 
   3   3   2       82.26       71.85      0.55 o 
   4   3   2       75.26       79.54      0.81 o 
   5   3   2      190.18      193.93      1.49 o 
   6   3   2       20.11       17.14      0.27 o 
   7   3   2        6.50        7.86      0.21 o 
   8   3   2       14.83       15.87      0.36 o 
   0   4   2        1.73        0.99      0.30 o 
   1   4   2      795.59      803.49      5.78 o 
   2   4   2      586.17      582.37      4.07 o 
   3   4   2      367.84      379.59      2.80 o 
   4   4   2      186.90      181.34      1.47 o 
   5   4   2       83.19       87.94      0.89 o 
   6   4   2       33.60       30.87      0.42 o 
   7   4   2       10.97       10.76      0.25 o 
   8   4   2       26.33       28.79      0.47 o 
   0   5   2      266.65      273.53      2.87 o 
   1   5   2       93.42       90.29      0.68 o 
   2   5   2      228.01      247.12      1.85 o 
   3   5   2       43.46       42.15      0.67 o 
   4   5   2       17.50       15.74      0.25 o 
   5   5   2       10.40       11.14      0.24 o 
   6   5   2       52.09       49.47      0.59 o 
   7   5   2        3.12        3.12      0.18 o 
   0   6   2       61.82       56.70      1.72 o 
   1   6   2       50.65       56.77      0.71 o 
   2   6   2       12.77       12.41      0.21 o 
   3   6   2      167.66      171.16      1.51 o 
   4   6   2       22.55       23.57      0.32 o 
   5   6   2       15.93       14.02      0.28 o 
   6   6   2       42.78       42.60      0.55 o 
   7   6   2        0.79        1.04      0.16 o 
   0   7   2      140.84      142.78      1.80 o 
   1   7   2       21.88       21.81      0.32 o 
   2   7   2       13.18       12.09      0.31 o 
   3   7   2       46.41       42.40      0.57 o 
   4   7   2       36.60       30.96      0.53 o 
   5   7   2       21.47       17.48      0.36 o 
   6   7   2       31.24       34.29      0.54 o 
   0   8   2       23.08       20.86      0.52 o 
   1   8   2       86.62       90.14      1.01 o 
   2   8   2       16.64       16.63      0.33 o 
   3   8   2       27.66       24.64      0.47 o 
   4   8   2        0.87        0.24      0.18 o 
   5   8   2        9.62        9.74      0.34 o 
   0   9   2        1.37        1.48      0.28 o 
   1   9   2       55.03       57.63      0.73 o 
   2   9   2       36.19       38.48      0.55 o 
   3   9   2        8.04        8.72      0.37 o 
   1   0   3     1660.62     1410.41     90.04 o 
   2   0   3      140.30      154.47      2.09 o 
   3   0   3     1257.12     1205.36     11.73 o 
   4   0   3        9.73       12.40      0.21 o 
   5   0   3       32.00       26.50      0.34 o 
   6   0   3        6.12        6.06      0.28 o 
   7   0   3       10.40       10.04      0.37 o 
   8   0   3        0.46       -0.03      0.44 o 
   0   1   3      214.59      182.23      2.44 o 
   1   1   3     2916.17     2758.55     58.41 o 
   2   1   3     2726.55     2787.41     19.44 o 
   3   1   3      380.59      388.81      2.60 o 
   4   1   3      166.08      173.70      1.20 o 
   5   1   3      299.04      296.87      2.36 o 
   6   1   3       60.07       62.19      0.58 o 
   7   1   3       13.78       15.08      0.30 o 
   8   1   3       14.81       15.24      0.36 o 
   0   2   3      742.61      702.58      9.30 o 
   1   2   3      475.56      427.09      2.98 o 
   2   2   3     1305.95     1372.12      9.33 o 
   3   2   3       97.40       88.32      0.63 o 
   4   2   3      119.05      120.91      0.90 o 
   5   2   3      175.86      172.38      1.33 o 
   6   2   3       28.18       27.41      0.32 o 
   7   2   3       24.88       26.93      0.34 o 
   8   2   3        3.60        3.56      0.19 o 
   0   3   3       45.87       46.25      0.54 o 
   1   3   3       20.68       21.18      0.32 o 
   2   3   3      192.29      214.28      1.45 o 
   3   3   3       68.44       65.16      0.48 o 
   4   3   3       63.87       72.37      0.60 o 
   5   3   3        6.55        5.58      0.16 o 
   6   3   3      206.05      204.99      1.78 o 
   7   3   3       17.49       15.99      0.29 o 
   8   3   3        2.98        2.95      0.19 o 
   0   4   3      387.69      413.07      3.91 o 
   1   4   3      322.86      315.55      2.21 o 
   2   4   3      112.30      121.88      0.89 o 
   3   4   3      322.93      323.75      2.40 o 
   4   4   3        5.27        4.55      0.19 o 
   5   4   3       67.50       69.79      0.74 o 
   6   4   3       31.46       33.69      0.44 o 
   7   4   3       55.30       56.17      0.66 o 
   8   4   3       10.32        9.25      0.40 o 
   0   5   3       17.75       17.38      0.40 o 
   1   5   3      732.89      739.84      5.24 o 
   2   5   3      120.71      132.11      1.09 o 
   3   5   3       22.63       21.88      0.28 o 
   4   5   3       89.07       89.16      0.90 o 
   5   5   3       14.75       13.67      0.26 o 
   6   5   3       29.43       30.61      0.43 o 
   7   5   3       16.59       18.21      0.34 o 
   0   6   3       56.27       58.74      0.82 o 
   1   6   3        9.60       12.80      0.28 o 
   2   6   3       43.34       42.43      0.53 o 
   3   6   3      140.98      137.66      1.23 o 
   4   6   3        3.05        2.93      0.16 o 
   5   6   3       63.52       61.68      0.70 o 
   6   6   3        6.21        5.42      0.21 o 
   0   7   3       10.40       13.43      0.39 o 
   1   7   3      115.37      106.47      1.06 o 
   2   7   3      152.36      152.29      1.59 o 
   3   7   3       53.02       50.47      0.72 o 
   4   7   3       92.50       97.55      1.11 o 
   5   7   3       30.44       27.98      0.46 o 
   6   7   3        4.18        4.11      0.20 o 
   0   8   3       33.89       35.39      0.69 o 
   1   8   3        9.86       10.56      0.27 o 
   2   8   3        6.08        5.74      0.23 o 
   3   8   3       55.70       51.59      0.75 o 
   4   8   3       20.43       21.22      0.46 o 
   0   9   3        0.86        0.21      0.25 o 
   1   9   3        9.43        8.09      0.29 o 
   2   9   3       22.54       20.39      0.42 o 
   3   9   3        8.69        8.81      0.39 o 
   0   0   4      275.81      262.91      4.27 o 
   1   0   4      290.29      264.08      4.19 o 
   2   0   4      659.22      609.27      6.27 o 
   3   0   4      123.33      139.24      1.36 o 
   4   0   4      340.64      359.80      3.42 o 
   5   0   4      500.75      493.62      4.67 o 
   6   0   4       96.71       99.10      1.29 o 
   7   0   4       63.95       67.22      1.12 o 
   8   0   4       74.54       81.91      1.35 o 
   0   1   4     3822.57     3756.15    150.72 o 
   1   1   4      508.30      454.20      3.41 o 
   2   1   4       29.56       32.02      0.33 o 
   3   1   4      502.16      498.69      3.32 o 
   4   1   4       36.29       28.97      0.25 o 
   5   1   4      379.58      373.13      2.76 o 
   6   1   4      143.44      145.70      1.21 o 
   7   1   4       51.74       51.98      0.65 o 
   8   1   4        0.38        0.10      0.13 o 
   0   2   4      967.09     1005.98      9.56 o 
   1   2   4      110.77      103.66      0.71 o 
   2   2   4      179.24      190.20      1.29 o 
   3   2   4      140.67      138.02      0.99 o 
   4   2   4       98.91      107.92      0.81 o 
   5   2   4       97.42      102.27      0.92 o 
   6   2   4      348.77      351.87      2.79 o 
   7   2   4       97.39      102.82      0.97 o 
   8   2   4       31.41       34.72      0.57 o 
   0   3   4      298.38      337.45      3.18 o 
   1   3   4      104.75      103.31      0.72 o 
   2   3   4      429.32      456.14      3.04 o 
   3   3   4      243.16      235.19      1.60 o 
   4   3   4      183.37      169.09      1.37 o 
   5   3   4        8.07        7.46      0.18 o 
   6   3   4        8.01        9.14      0.38 o 
   7   3   4        9.69        9.63      0.21 o 
   8   3   4       18.69       18.15      0.41 o 
   0   4   4      335.86      353.56      3.34 o 
   1   4   4      198.75      213.73      1.52 o 
   2   4   4     1041.92     1070.84      7.50 o 
   3   4   4       79.87       76.44      0.63 o 
   4   4   4      340.79      323.73      2.72 o 
   5   4   4       95.64       88.82      0.97 o 
   6   4   4        8.54        8.51      0.33 o 
   7   4   4       23.36       23.00      0.37 o 
   8   4   4       20.30       23.67      0.43 o 
   0   5   4       86.27       89.79      1.01 o 
   1   5   4      129.29      132.37      0.98 o 
   2   5   4       10.40       11.34      0.18 o 
   3   5   4       46.67       41.85      0.45 o 
   4   5   4       18.19       19.44      0.30 o 
   5   5   4       16.99       15.17      0.29 o 
   6   5   4       16.88       15.53      0.30 o 
   7   5   4       41.80       48.29      0.61 o 
   0   6   4      195.71      200.05      2.74 o 
   1   6   4       66.55       68.03      0.61 o 
   2   6   4      233.79      229.85      2.12 o 
   3   6   4      641.82      661.50      5.83 o 
   4   6   4       84.36       83.17      0.90 o 
   5   6   4       39.91       38.81      0.67 o 
   6   6   4       49.94       52.50      0.64 o 
   0   7   4       75.96       76.10      1.05 o 
   1   7   4       53.41       52.08      0.65 o 
   2   7   4      175.68      181.81      1.87 o 
   3   7   4       53.82       57.00      0.79 o 
   4   7   4       34.53       35.77      0.68 o 
   5   7   4        7.26        7.00      0.26 o 
   0   8   4       67.98       61.95      1.06 o 
   1   8   4       34.82       37.29      0.53 o 
   2   8   4       24.07       28.57      0.50 o 
   3   8   4       73.65       70.54      0.94 o 
   4   8   4       85.76       78.71      1.06 o 
   0   9   4        2.04        0.42      0.53 o 
   1   9   4        5.11        4.16      0.25 o 
   2   9   4       23.51       23.14      0.46 o 
   2   0   5     2583.65     2605.41     24.66 o 
   3   0   5     1340.51     1423.16     13.54 o 
   4   0   5      326.11      321.97      3.07 o 
   5   0   5       29.78       26.67      0.36 o 
   6   0   5       64.74       70.30      0.97 o 
   7   0   5       19.94       20.52      0.53 o 
   8   0   5        0.75        1.08      0.20 o 
   0   1   5      436.47      379.28      7.75 o 
   1   1   5     1005.73      965.77      6.54 o 
   2   1   5     3135.18     3339.42     23.43 o 
   3   1   5      372.76      379.01      2.55 o 
   4   1   5      181.85      184.66      1.33 o 
   5   1   5       97.94       99.38      0.80 o 
   6   1   5       78.72       79.48      1.00 o 
   7   1   5       11.35       10.74      0.24 o 
   8   1   5       29.50       31.20      0.48 o 
   0   2   5      286.69      280.95      2.91 o 
   1   2   5      317.23      342.12      2.29 o 
   2   2   5      219.04      204.72      1.45 o 
   3   2   5      562.80      609.52      4.08 o 
   4   2   5      537.57      529.68      3.88 o 
   5   2   5      111.00      113.54      0.96 o 
   6   2   5      124.39      121.81      1.10 o 
   7   2   5       28.17       28.58      0.41 o 
   8   2   5        9.24       10.14      0.35 o 
   0   3   5     1865.43     1971.55     18.65 o 
   1   3   5      401.49      396.43      2.65 o 
   2   3   5      101.86      110.11      0.85 o 
   3   3   5      313.40      322.48      2.17 o 
   4   3   5      137.31      137.44      1.07 o 
   5   3   5       70.32       69.22      0.64 o 
   6   3   5       13.12       11.25      0.25 o 
   7   3   5        0.38        0.44      0.12 o 
   8   3   5        3.98        4.11      0.22 o 
   0   4   5     1109.99     1148.43     10.88 o 
   1   4   5      241.15      258.88      1.75 o 
   2   4   5       57.42       55.81      0.47 o 
   3   4   5      110.81      111.46      0.93 o 
   4   4   5      198.02      205.10      1.76 o 
   5   4   5       30.84       28.18      0.36 o 
   6   4   5       32.59       33.66      0.45 o 
   7   4   5       21.08       20.13      0.38 o 
   0   5   5      179.47      176.88      1.91 o 
   1   5   5       25.49       22.83      0.23 o 
   2   5   5        1.90        2.13      0.08 o 
   3   5   5       39.85       39.12      0.46 o 
   4   5   5      136.01      130.83      1.27 o 
   5   5   5      130.65      135.36      1.33 o 
   6   5   5       51.68       49.25      0.60 o 
   7   5   5       23.85       25.69      0.47 o 
   0   6   5       83.84       87.66      1.16 o 
   1   6   5      302.59      305.91      2.57 o 
   2   6   5       33.93       33.03      0.46 o 
   3   6   5       65.26       65.42      0.71 o 
   4   6   5      103.80      104.16      1.06 o 
   5   6   5       63.36       59.77      0.69 o 
   6   6   5        5.13        6.22      0.23 o 
   0   7   5       60.38       58.30      0.84 o 
   1   7   5       32.97       34.36      0.43 o 
   2   7   5       47.19       46.05      0.73 o 
   3   7   5       35.75       37.97      0.59 o 
   4   7   5       10.02       10.35      0.29 o 
   5   7   5        5.63        4.75      0.22 o 
   0   8   5        0.58        0.45      0.16 o 
   1   8   5        1.43        0.84      0.15 o 
   2   8   5       52.81       50.17      0.73 o 
   3   8   5       69.37       68.80      0.94 o 
   4   8   5        8.12        9.31      0.33 o 
   0   9   5        1.39        2.04      0.30 o 
   1   9   5       17.82       16.52      0.44 o 
   2   9   5        8.82        8.27      0.37 o 
   1   0   6       73.47       66.21      0.67 o 
   2   0   6       91.70      102.53      1.02 o 
   3   0   6        2.14        2.88      0.12 o 
   4   0   6       18.24       24.77      0.32 o 
   5   0   6       52.72       52.26      0.73 o 
   6   0   6     1476.76     1520.26     17.82 o 
   7   0   6        0.10        0.16      0.17 o 
   8   0   6        5.92        4.72      0.62 o 
   0   1   6     1569.94     1639.32     15.80 o 
   1   1   6      861.75      935.54      6.88 o 
   2   1   6       66.54       73.38      0.55 o 
   3   1   6       65.05       67.47      0.52 o 
   4   1   6       26.31       29.71      0.40 o 
   5   1   6      296.50      295.58      2.33 o 
   6   1   6       45.69       40.57      0.46 o 
   7   1   6        3.57        3.56      0.24 o 
   8   1   6        4.62        6.41      0.30 o 
   0   2   6      614.94      664.55      6.29 o 
   1   2   6      406.80      422.78      2.82 o 
   2   2   6      797.85      778.30      5.43 o 
   3   2   6       64.19       66.37      0.54 o 
   4   2   6       46.38       45.54      0.41 o 
   5   2   6      682.04      684.96      5.29 o 
   6   2   6      135.62      136.89      1.23 o 
   7   2   6       87.54       92.52      1.13 o 
   8   2   6       23.73       24.16      0.47 o 
   0   3   6       98.83       83.74      0.84 o 
   1   3   6      238.91      252.69      1.71 o 
   2   3   6       91.13       93.76      0.67 o 
   3   3   6      265.87      245.90      1.84 o 
   4   3   6       92.18       94.66      0.77 o 
   5   3   6      774.17      771.51      6.33 o 
   6   3   6        4.33        5.07      0.19 o 
   7   3   6        5.24        5.80      0.20 o 
   8   3   6       19.23       22.23      0.52 o 
   0   4   6      264.00      282.15      2.70 o 
   1   4   6      156.97      171.28      1.18 o 
   2   4   6       14.45       13.74      0.17 o 
   3   4   6       78.91       74.56      0.75 o 
   4   4   6       45.26       49.74      0.52 o 
   5   4   6      353.01      349.28      2.94 o 
   6   4   6       26.05       25.84      0.38 o 
   7   4   6        9.56        9.98      0.28 o 
   0   5   6        2.83        3.20      0.16 o 
   1   5   6      196.93      202.10      1.46 o 
   2   5   6      146.85      151.84      1.24 o 
   3   5   6       68.98       68.64      0.72 o 
   4   5   6      347.68      347.53      3.14 o 
   5   5   6       22.38       20.93      0.34 o 
   6   5   6       23.10       26.21      0.40 o 
   7   5   6        1.08        0.55      0.15 o 
   0   6   6       91.14       98.90      1.29 o 
   1   6   6       81.91       80.03      0.71 o 
   2   6   6       51.99       50.07      0.61 o 
   3   6   6      123.48      119.50      1.28 o 
   4   6   6      111.05      113.93      1.14 o 
   5   6   6       12.26       11.26      0.26 o 
   6   6   6        4.98        4.37      0.20 o 
   0   7   6       64.37       58.00      1.30 o 
   1   7   6       21.90       22.00      0.37 o 
   2   7   6       12.95       11.22      0.30 o 
   3   7   6       11.92       11.46      0.32 o 
   4   7   6       17.96       18.37      0.36 o 
   5   7   6        2.42        2.84      0.18 o 
   0   8   6       31.89       33.40      0.69 o 
   1   8   6        2.12        1.88      0.17 o 
   2   8   6        5.59        5.68      0.47 o 
   3   8   6       82.84       85.64      1.12 o 
   4   8   6        0.92        0.10      0.17 o 
   0   9   6        0.03       -0.07      0.28 o 
   1   9   6        6.46        6.06      0.29 o 
   1   0   7        4.66        3.43      0.12 o 
   2   0   7      183.62      179.27      1.74 o 
   3   0   7        4.54        1.98      0.09 o 
   4   0   7       72.51       75.96      0.89 o 
   5   0   7      247.39      246.77      2.63 o 
   6   0   7       39.73       40.40      0.67 o 
   7   0   7       27.93       24.16      0.58 o 
   8   0   7        6.18        6.57      0.42 o 
   0   1   7       64.30       59.85      0.63 o 
   1   1   7     1103.41     1131.46      7.60 o 
   2   1   7     1180.98     1345.64      9.48 o 
   3   1   7      490.50      500.36      3.48 o 
   4   1   7       90.05       95.28      0.73 o 
   5   1   7       17.17       17.86      0.25 o 
   6   1   7      140.90      144.53      1.39 o 
   7   1   7       75.60       77.48      0.91 o 
   8   1   7       30.90       33.53      0.56 o 
   0   2   7     1092.97     1135.83     10.78 o 
   1   2   7       36.34       36.74      0.29 o 
   2   2   7      327.44      325.06      2.29 o 
   3   2   7      137.72      125.57      0.93 o 
   4   2   7       54.54       50.48      0.45 o 
   5   2   7       82.19       81.37      0.83 o 
   6   2   7        9.33        9.12      0.21 o 
   7   2   7       66.40       65.95      0.74 o 
   8   2   7        8.93        9.81      0.44 o 
   0   3   7        0.41        0.46      0.07 o 
   1   3   7       46.26       58.43      0.44 o 
   2   3   7       49.87       51.15      0.49 o 
   3   3   7      489.86      488.72      3.58 o 
   4   3   7       41.12       41.00      0.41 o 
   5   3   7       72.64       73.88      0.72 o 
   6   3   7       60.92       59.70      0.72 o 
   7   3   7       17.89       18.50      0.35 o 
   0   4   7        1.83        0.98      0.11 o 
   1   4   7       23.64       24.40      0.23 o 
   2   4   7       19.31       20.48      0.24 o 
   3   4   7      209.88      210.33      1.69 o 
   4   4   7      104.18      101.37      0.94 o 
   5   4   7       24.63       26.57      0.35 o 
   6   4   7        2.98        2.97      0.17 o 
   7   4   7       15.83       16.74      0.35 o 
   0   5   7        2.48        1.50      0.13 o 
   1   5   7        2.11        1.00      0.07 o 
   2   5   7       61.29       64.27      0.58 o 
   3   5   7       22.23       21.84      0.32 o 
   4   5   7      192.20      197.05      1.85 o 
   5   5   7       33.72       31.68      0.48 o 
   6   5   7       39.24       39.95      0.56 o 
   0   6   7       75.47       80.42      1.43 o 
   1   6   7      159.25      159.01      1.40 o 
   2   6   7       43.07       41.73      0.51 o 
   3   6   7        8.17        8.00      0.24 o 
   4   6   7       29.44       29.55      0.42 o 
   5   6   7       40.07       37.20      0.54 o 
   6   6   7       12.20       14.49      0.35 o 
   0   7   7       32.11       29.48      0.53 o 
   1   7   7       27.50       28.50      0.43 o 
   2   7   7       53.19       49.70      0.70 o 
   3   7   7        9.86        9.53      0.30 o 
   4   7   7        2.71        2.84      0.18 o 
   5   7   7       11.27       11.36      0.31 o 
   0   8   7        8.22        8.33      0.56 o 
   1   8   7        0.14        0.03      0.20 o 
   2   8   7       14.68       13.68      0.40 o 
   3   8   7       19.08       20.62      0.45 o 
   0   0   8      428.15      466.71      6.22 o 
   2   0   8       46.06       42.78      0.48 o 
   3   0   8      449.19      452.03      4.68 o 
   4   0   8       99.59      110.48      1.24 o 
   5   0   8       19.97       16.79      0.32 o 
   6   0   8      647.50      661.57      7.70 o 
   7   0   8        2.34        2.20      0.23 o 
   8   0   8       11.51       11.07      0.43 o 
   0   1   8       15.73       19.07      0.34 o 
   1   1   8      743.70      762.49      5.07 o 
   2   1   8      193.90      189.92      1.36 o 
   3   1   8      443.61      455.12      3.18 o 
   4   1   8       22.13       22.48      0.25 o 
   5   1   8      197.33      192.11      1.56 o 
   6   1   8       14.01       17.67      0.28 o 
   7   1   8       25.87       24.19      0.37 o 
   8   1   8        9.99       12.19      0.31 o 
   0   2   8      174.66      196.97      1.90 o 
   1   2   8      387.41      410.18      2.75 o 
   2   2   8      510.33      533.02      3.89 o 
   3   2   8      195.12      193.71      1.40 o 
   4   2   8        4.80        5.38      0.14 o 
   5   2   8      340.13      335.19      2.65 o 
   6   2   8      160.15      159.32      1.42 o 
   7   2   8       89.27       96.36      1.09 o 
   0   3   8      132.62      142.65      1.41 o 
   1   3   8      143.18      163.03      1.13 o 
   2   3   8        3.90        4.92      0.16 o 
   3   3   8      130.67      133.42      0.99 o 
   4   3   8      215.27      210.64      1.61 o 
   5   3   8      122.75      123.40      1.21 o 
   6   3   8       42.95       43.23      0.53 o 
   7   3   8       25.10       23.13      0.41 o 
   0   4   8       14.87       15.67      0.25 o 
   1   4   8       99.74      103.35      0.78 o 
   2   4   8        1.35        1.94      0.16 o 
   3   4   8       12.69       14.67      0.21 o 
   4   4   8      239.74      242.64      2.22 o 
   5   4   8      235.11      240.19      2.40 o 
   6   4   8        0.11        0.23      0.14 o 
   7   4   8       24.23       24.49      0.48 o 
   0   5   8       17.53       18.04      0.32 o 
   1   5   8       49.08       54.32      0.51 o 
   2   5   8      132.89      132.81      1.11 o 
   3   5   8       92.70       93.90      1.02 o 
   4   5   8      207.45      202.60      1.90 o 
   5   5   8        5.60        5.74      0.21 o 
   6   5   8        3.31        4.34      0.30 o 
   0   6   8       41.33       42.35      0.64 o 
   1   6   8       49.45       47.45      0.51 o 
   2   6   8       60.06       60.79      0.72 o 
   3   6   8      162.66      174.70      1.80 o 
   4   6   8       24.11       26.33      0.43 o 
   5   6   8        1.33        0.94      0.14 o 
   0   7   8      172.28      176.23      4.42 o 
   1   7   8       15.46       15.41      0.31 o 
   2   7   8        9.68       10.72      0.36 o 
   3   7   8       38.62       39.83      0.64 o 
   4   7   8       12.16       11.80      0.31 o 
   0   8   8        1.35        1.20      0.25 o 
   1   8   8       29.69       28.89      0.56 o 
   2   8   8       16.04       19.38      0.47 o 
   3   8   8       92.51       93.43      1.21 o 
   1   0   9       11.88       12.56      0.20 o 
   2   0   9       21.29       25.07      0.32 o 
   3   0   9      325.44      350.15      3.67 o 
   4   0   9      195.44      189.42      2.05 o 
   5   0   9       14.39       13.85      0.30 o 
   6   0   9        6.67        5.76      0.26 o 
   7   0   9       12.81       12.66      0.43 o 
   0   1   9        0.11        0.28      0.06 o 
   1   1   9       10.24        9.27      0.12 o 
   2   1   9      372.79      398.97      2.80 o 
   3   1   9       70.26       75.56      0.63 o 
   4   1   9       42.89       45.74      0.42 o 
   5   1   9       56.10       54.25      0.53 o 
   6   1   9       21.49       20.35      0.31 o 
   7   1   9       56.75       57.08      0.67 o 
   0   2   9       60.04       57.30      0.62 o 
   1   2   9      151.02      163.81      1.19 o 
   2   2   9       71.85       71.91      0.57 o 
   3   2   9      131.09      138.39      1.03 o 
   4   2   9       97.50       95.72      0.83 o 
   5   2   9       19.76       20.03      0.27 o 
   6   2   9      155.87      157.00      1.41 o 
   7   2   9       17.63       16.80      0.36 o 
   0   3   9      833.86      828.03      7.78 o 
   1   3   9      125.64      137.07      1.01 o 
   2   3   9      179.25      183.10      1.33 o 
   3   3   9       56.91       59.15      0.51 o 
   4   3   9      232.74      233.54      1.87 o 
   5   3   9       22.03       20.68      0.32 o 
   6   3   9        1.85        1.79      0.14 o 
   7   3   9        5.48        6.86      0.23 o 
   0   4   9      139.78      147.77      1.48 o 
   1   4   9       95.07       92.45      0.71 o 
   2   4   9       65.37       65.54      0.57 o 
   3   4   9       60.05       57.99      0.54 o 
   4   4   9       96.33      100.31      1.37 o 
   5   4   9        0.87        0.97      0.12 o 
   6   4   9       36.17       39.89      0.56 o 
   7   4   9       54.71       54.84      0.73 o 
   0   5   9       37.19       43.03      0.64 o 
   1   5   9       64.83       61.19      0.57 o 
   2   5   9        5.16        5.42      0.15 o 
   3   5   9       30.52       30.98      0.38 o 
   4   5   9      112.97      114.32      1.15 o 
   5   5   9      124.43      130.22      1.40 o 
   6   5   9       14.00       15.69      0.41 o 
   0   6   9      115.93      110.24      1.42 o 
   1   6   9      270.00      270.42      2.47 o 
   2   6   9       42.96       45.30      0.54 o 
   3   6   9       53.46       54.30      0.69 o 
   4   6   9       42.77       42.62      0.65 o 
   5   6   9       11.07        9.80      0.31 o 
   0   7   9        1.98        1.55      0.20 o 
   1   7   9       53.85       54.72      0.75 o 
   2   7   9      163.98      172.37      1.98 o 
   3   7   9       12.89       13.89      0.33 o 
   4   7   9        8.10       10.49      0.34 o 
   0   8   9       19.32       19.84      0.65 o 
   1   8   9       13.62       12.87      0.54 o 
   2   8   9       14.31       14.30      0.41 o 
   0   0  10       43.31       43.60      0.70 o 
   1   0  10        9.76        9.42      0.17 o 
   2   0  10      449.35      448.47      4.65 o 
   3   0  10       40.94       32.54      0.46 o 
   4   0  10      226.77      221.80      2.39 o 
   5   0  10      227.87      221.48      2.40 o 
   6   0  10       42.97       43.63      0.83 o 
   7   0  10       12.74       12.32      0.43 o 
   0   1  10       32.74       32.20      0.39 o 
   1   1  10      314.46      311.77      2.11 o 
   2   1  10       20.53       21.29      0.23 o 
   3   1  10       38.76       43.22      0.40 o 
   4   1  10       93.79       91.52      0.76 o 
   5   1  10       44.66       46.00      0.47 o 
   6   1  10       10.63       11.89      0.26 o 
   7   1  10        2.63        3.58      0.17 o 
   0   2  10      470.82      489.31      5.06 o 
   1   2  10       52.05       53.38      0.47 o 
   2   2  10      162.06      163.34      1.20 o 
   3   2  10       72.70       76.87      0.64 o 
   4   2  10       17.31       17.68      0.24 o 
   5   2  10       46.13       46.50      0.48 o 
   6   2  10       69.78       75.20      0.76 o 
   7   2  10       24.24       22.49      0.41 o 
   0   3  10        4.27        4.99      0.31 o 
   1   3  10       40.59       40.56      0.38 o 
   2   3  10      354.20      357.39      2.53 o 
   3   3  10       59.13       56.16      0.48 o 
   4   3  10       53.28       47.57      0.48 o 
   5   3  10       30.29       28.21      0.39 o 
   6   3  10       42.89       45.53      0.56 o 
   7   3  10       21.21       19.60      0.36 o 
   0   4  10        3.92        4.51      0.17 o 
   1   4  10       21.57       20.96      0.36 o 
   2   4  10      403.75      416.19      3.09 o 
   3   4  10       47.41       45.51      0.46 o 
   4   4  10      100.12      104.90      1.05 o 
   5   4  10       11.25       10.12      0.24 o 
   6   4  10        8.88        8.92      0.26 o 
   0   5  10        0.54        0.28      0.13 o 
   1   5  10       80.89       83.53      0.75 o 
   2   5  10       56.91       54.40      0.53 o 
   3   5  10      128.32      127.76      1.17 o 
   4   5  10        7.96        6.00      0.23 o 
   5   5  10       13.65       15.85      0.34 o 
   6   5  10       11.93       10.86      0.31 o 
   0   6  10       71.64       71.99      1.01 o 
   1   6  10       24.49       24.40      0.39 o 
   2   6  10      113.41      117.07      1.16 o 
   3   6  10      232.35      248.74      2.51 o 
   4   6  10       43.98       44.89      0.62 o 
   5   6  10       15.61       16.67      0.40 o 
   0   7  10        4.78        4.13      0.27 o 
   1   7  10        1.82        1.90      0.17 o 
   2   7  10       91.14       92.70      1.30 o 
   3   7  10       12.20       12.63      0.32 o 
   0   8  10       49.08       45.09      1.48 o 
   1   8  10        5.92        6.44      0.32 o 
   1   0  11      101.15       96.22      1.10 o 
   2   0  11       95.75      109.85      1.38 o 
   3   0  11      278.06      287.15      3.04 o 
   4   0  11       67.89       59.26      0.75 o 
   5   0  11       23.16       21.73      0.40 o 
   6   0  11        6.89        6.27      0.34 o 
   7   0  11       13.54       13.97      0.46 o 
   0   1  11        1.14        1.39      0.09 o 
   1   1  11       85.97       79.54      0.62 o 
   2   1  11      118.45      112.70      0.90 o 
   3   1  11       32.40       37.53      0.37 o 
   4   1  11       13.89       11.46      0.19 o 
   5   1  11        1.61        3.09      0.13 o 
   6   1  11        3.67        3.10      0.16 o 
   7   1  11        3.46        3.87      0.19 o 
   0   2  11        0.04        0.08      0.08 o 
   1   2  11      287.53      280.39      2.00 o 
   2   2  11      206.57      189.84      1.45 o 
   3   2  11        7.06        5.99      0.14 o 
   4   2  11       60.24       58.81      0.56 o 
   5   2  11       41.25       42.36      0.45 o 
   6   2  11        1.83        1.81      0.14 o 
   7   2  11       20.54       21.89      0.41 o 
   0   3  11        4.18        4.10      0.17 o 
   1   3  11       38.67       36.48      0.34 o 
   2   3  11       79.11       81.92      0.65 o 
   3   3  11       22.53       17.56      0.23 o 
   4   3  11        5.77        4.39      0.16 o 
   5   3  11        9.58        9.44      0.24 o 
   6   3  11       30.41       29.05      0.46 o 
   0   4  11      154.11      143.47      1.59 o 
   1   4  11       37.14       35.63      0.38 o 
   2   4  11       82.34       78.50      0.67 o 
   3   4  11       42.55       39.00      0.44 o 
   4   4  11       26.57       25.78      0.37 o 
   5   4  11       29.13       29.94      0.47 o 
   6   4  11        2.99        3.35      0.19 o 
   0   5  11       55.22       57.44      0.84 o 
   1   5  11      369.44      369.87      3.09 o 
   2   5  11       82.67       80.60      0.74 o 
   3   5  11       39.55       38.34      0.45 o 
   4   5  11       10.58       10.95      0.37 o 
   5   5  11       22.61       19.92      0.38 o 
   0   6  11        2.93        3.20      0.20 o 
   1   6  11       26.33       26.25      0.41 o 
   2   6  11       35.77       35.64      0.51 o 
   3   6  11       12.09       12.80      0.30 o 
   4   6  11       15.49       14.45      0.36 o 
   0   7  11       37.15       39.42      0.97 o 
   1   7  11       56.91       54.86      0.77 o 
   2   7  11       31.54       31.37      0.61 o 
   3   7  11       11.67       11.26      0.33 o 
   0   0  12     1596.41     1521.07     20.26 o 
   1   0  12       56.99       55.91      0.70 o 
   2   0  12        8.16        7.74      0.21 o 
   3   0  12        3.12        2.80      0.15 o 
   4   0  12      155.31      136.93      1.55 o 
   5   0  12       28.08       28.46      0.47 o 
   6   0  12        0.19        1.10      0.18 o 
   0   1  12      602.34      567.91      5.87 o 
   1   1  12      159.30      158.94      1.23 o 
   2   1  12       14.33       14.03      0.21 o 
   3   1  12      124.46      115.07      0.93 o 
   4   1  12       21.67       20.18      0.26 o 
   5   1  12       82.79       75.48      0.71 o 
   6   1  12        8.63        7.85      0.23 o 
   0   2  12      178.56      178.53      1.94 o 
   1   2  12      664.70      672.95      4.69 o 
   2   2  12        6.27        5.14      0.13 o 
   3   2  12       64.99       62.43      0.55 o 
   4   2  12       94.00       84.57      0.77 o 
   5   2  12       66.15       61.54      0.61 o 
   6   2  12       36.17       36.83      0.50 o 
   0   3  12       79.27       74.28      0.89 o 
   1   3  12      145.55      141.52      1.12 o 
   2   3  12       76.38       69.86      0.62 o 
   3   3  12        7.61        6.19      0.16 o 
   4   3  12        5.27        5.21      0.19 o 
   5   3  12       24.48       24.92      0.38 o 
   6   3  12        5.52        8.14      0.24 o 
   0   4  12        0.36        0.27      0.14 o 
   1   4  12      151.23      159.29      1.32 o 
   2   4  12        5.09        4.95      0.14 o 
   3   4  12       67.66       69.28      0.70 o 
   4   4  12       81.56       79.74      0.85 o 
   5   4  12       29.92       29.14      0.47 o 
   0   5  12       22.86       21.44      0.43 o 
   1   5  12       16.58       15.38      0.26 o 
   2   5  12       62.57       62.24      0.68 o 
   3   5  12       23.14       23.56      0.36 o 
   4   5  12        0.19        0.60      0.13 o 
   5   5  12        1.04        2.48      0.18 o 
   0   6  12        8.63        8.10      0.29 o 
   1   6  12       11.14       11.23      0.28 o 
   2   6  12        0.06       -0.01      0.13 o 
   3   6  12       32.74       32.56      0.60 o 
   4   6  12       10.84       13.07      0.35 o 
   0   7  12       30.50       33.13      0.87 o 
   1   7  12        6.03        4.71      0.23 o 
   2   7  12        1.25        1.14      0.19 o 
   1   0  13        2.80        3.69      0.18 o 
   2   0  13       16.10       14.60      0.40 o 
   3   0  13      143.81      128.01      1.47 o 
   4   0  13        2.02        3.30      0.19 o 
   5   0  13      104.23      108.58      1.29 o 
   6   0  13        1.55        0.93      0.17 o 
   0   1  13      172.72      165.72      1.83 o 
   1   1  13      256.98      247.84      1.88 o 
   2   1  13       12.93       12.22      0.19 o 
   3   1  13      118.39      111.76      0.97 o 
   4   1  13      131.60      119.96      0.98 o 
   5   1  13       41.82       41.10      0.46 o 
   6   1  13        8.78       10.38      0.26 o 
   0   2  13        6.89        6.85      0.27 o 
   1   2  13      170.77      165.43      1.36 o 
   2   2  13        4.51        3.81      0.14 o 
   3   2  13       63.72       51.43      0.49 o 
   4   2  13       12.40       12.03      0.23 o 
   5   2  13        2.03        2.66      0.13 o 
   6   2  13       10.28       10.98      0.26 o 
   0   3  13      224.06      216.52      2.34 o 
   1   3  13       48.03       47.03      0.45 o 
   2   3  13       45.37       43.85      0.48 o 
   3   3  13       53.53       46.93      0.48 o 
   4   3  13        7.77        9.14      0.22 o 
   5   3  13        1.77        2.16      0.14 o 
   0   4  13        9.19        8.33      0.24 o 
   1   4  13       58.37       62.70      0.60 o 
   2   4  13      250.33      239.49      2.20 o 
   3   4  13       86.97       81.67      0.81 o 
   4   4  13       15.31       15.98      0.31 o 
   5   4  13       30.92       29.99      0.44 o 
   0   5  13       26.61       24.85      0.48 o 
   1   5  13        7.41        6.13      0.19 o 
   2   5  13        3.93        4.34      0.20 o 
   3   5  13        2.43        2.25      0.16 o 
   4   5  13       35.88       36.55      0.54 o 
   0   6  13        1.45        1.06      0.18 o 
   1   6  13       13.53       15.04      0.32 o 
   2   6  13       35.04       33.65      0.51 o 
   3   6  13        5.60        5.60      0.31 o 
   0   0  14     3173.65     3227.94     52.48 o 
   1   0  14        0.46        0.41      0.26 o 
   2   0  14       28.87       25.67      0.41 o 
   3   0  14        1.13        0.70      0.19 o 
   4   0  14       54.86       40.12      0.60 o 
   5   0  14        1.44        1.60      0.18 o 
   0   1  14       18.94       20.26      0.48 o 
   1   1  14      275.72      277.05      2.21 o 
   2   1  14       60.94       58.70      0.54 o 
   3   1  14       74.61       70.25      0.66 o 
   4   1  14       32.48       32.00      0.40 o 
   5   1  14        6.83        7.95      0.20 o 
   0   2  14      492.18      513.55      5.95 o 
   1   2  14      172.77      174.93      1.44 o 
   2   2  14        1.40        1.28      0.10 o 
   3   2  14        2.03        1.37      0.10 o 
   4   2  14       39.52       35.87      0.42 o 
   5   2  14        5.12        6.51      0.19 o 
   0   3  14       10.11       11.61      0.29 o 
   1   3  14      209.08      215.01      1.74 o 
   2   3  14      109.32      109.56      0.96 o 
   3   3  14        0.73        1.07      0.12 o 
   4   3  14        7.45        6.49      0.20 o 
   5   3  14        5.52        4.81      0.22 o 
   0   4  14       17.38       16.05      0.33 o 
   1   4  14       66.06       69.39      0.70 o 
   2   4  14       75.61       78.93      0.78 o 
   3   4  14       33.91       33.55      0.50 o 
   4   4  14        6.46        8.24      0.23 o 
   0   5  14        4.44        4.90      0.24 o 
   1   5  14        3.70        4.40      0.21 o 
   2   5  14      156.00      156.14      1.64 o 
   3   5  14        9.48        9.85      0.31 o 
   0   6  14       15.19       18.06      0.44 o 
   1   6  14       34.99       35.81      0.53 o 
   1   0  15        2.46        2.30      0.18 o 
   2   0  15      280.57      284.68      3.07 o 
   3   0  15       18.81       17.06      0.35 o 
   4   0  15        5.89        4.53      0.24 o 
   5   0  15        8.93       10.74      0.34 o 
   0   1  15       19.90       19.58      0.69 o 
   1   1  15      115.90      109.70      1.02 o 
   2   1  15       70.04       68.08      0.65 o 
   3   1  15      101.76       97.69      0.88 o 
   4   1  15       26.33       23.15      0.32 o 
   5   1  15       18.13       18.32      0.29 o 
   0   2  15      106.78      108.11      1.42 o 
   1   2  15      105.39      108.97      0.95 o 
   2   2  15        4.66        3.98      0.14 o 
   3   2  15        8.18        7.01      0.18 o 
   4   2  15       17.62       17.76      0.29 o 
   5   2  15        3.25        3.63      0.16 o 
   0   3  15        4.96        4.49      0.24 o 
   1   3  15       11.89       11.64      0.22 o 
   2   3  15       23.58       21.92      0.30 o 
   3   3  15       52.99       50.87      0.66 o 
   4   3  15       18.47       19.79      0.35 o 
   0   4  15        0.28        0.20      0.20 o 
   1   4  15       56.38       54.83      0.59 o 
   2   4  15       10.10        9.77      0.24 o 
   3   4  15        0.60        0.51      0.14 o 
   0   5  15       79.62       84.42      1.20 o 
   1   5  15       40.99       48.60      0.59 o 
   2   5  15        7.10        6.98      0.25 o 
   0   0  16       21.74       22.24      0.65 o 
   1   0  16       31.37       29.08      0.54 o 
   2   0  16       66.95       69.25      0.99 o 
   3   0  16        0.05        0.35      0.20 o 
   4   0  16       16.59       14.20      0.37 o 
   0   1  16       15.69       15.50      0.37 o 
   1   1  16       24.53       24.80      0.34 o 
   2   1  16       24.04       23.18      0.34 o 
   3   1  16       21.68       22.06      0.31 o 
   4   1  16        2.22        2.29      0.15 o 
   0   2  16        2.73        2.63      0.19 o 
   1   2  16       48.81       49.58      0.55 o 
   2   2  16       18.88       17.94      0.27 o 
   3   2  16       94.65       97.80      0.89 o 
   4   2  16       19.42       22.12      0.32 o 
   0   3  16       49.17       49.23      0.77 o 
   1   3  16       60.56       65.16      0.67 o 
   2   3  16        3.83        3.45      0.14 o 
   3   3  16        4.18        4.20      0.18 o 
   0   4  16        8.76        9.62      0.39 o 
   1   4  16       11.69       12.43      0.26 o 
   2   4  16       46.08       46.50      0.58 o 
   1   0  17       38.18       40.65      0.69 o 
   2   0  17       66.31       70.52      1.03 o 
   3   0  17       11.58       10.07      0.32 o 
   0   1  17        1.47        1.52      0.27 o 
   1   1  17       15.29       15.33      0.28 o 
   2   1  17        9.73        8.31      0.21 o 
   3   1  17       28.46       32.91      0.43 o 
   0   2  17        1.15        0.70      0.16 o 
   1   2  17       39.98       45.39      0.57 o 
   2   2  17       34.15       37.30      0.46 o 
   3   2  17        7.92       10.28      0.23 o 
   0   3  17        0.00        0.11      0.21 o 
   1   3  17        7.10        9.00      0.22 o 
   2   3  17        8.30        9.53      0.25 o 
   0   0  18       35.88       38.10      0.95 o 
   1   0  18       24.85       23.68      0.50 o 
   2   0  18        8.13        9.27      0.41 o 
   0   1  18       98.00      102.76      1.41 o 
   1   1  18       27.00       29.97      0.41 o 
   0   2  18        4.37        4.23      0.26 o 
   1   2  18       34.61       38.35      0.50 o 
                                                 
